# Supplementary material for: Iodine Biofortification of Dandelion Plants (Taraxacum officinale F.H. Wiggers Coll.) with the Use of Inorganic and Organic Iodine Compounds
Source: Molecules. 2023 Jul 25;28(15):5638. doi: 10.3390/molecules28155638 (PMC10419995; doi:10.3390/molecules28155638)
Supplement: Supplementary file 1 [file molecules-28-05638-s001.zip]

Archive with 1 entries (1 files):
- molecules-2502739-supplementary.pdf
